# Supplementary material for: A role for mitochondria–ER crosstalk in amyotrophic lateral sclerosis 8 pathogenesis
Source: Life Sci Alliance. 2025 Jan 27;8(4):e202402907. doi: 10.26508/lsa.202402907 (PMC11772500; doi:10.26508/lsa.202402907)
Supplement: Supplementary file 1 [file LSA-2024-02907_TableS1.xlsx]

## Sheet: Sheet1
		Table S1A: VAPB Strings DNA fragment
		GGATCCTCGACCATTGTTGTTCTATATACTTCTAGTTGCTGTATAGATAAGCTCTCCGATCCCCTAAACGTGCGTGGTGA
		TCTTACTCTTTCGCCCTCGCTTTTTTTTTTTCGCTTGTTGTTTTCGCAAGGTGAATAGAATGGTTTTAGTAGCAAAGTGC
		ATTGTTTATTGTGTGGTGTGGTTTGACGCACATTCTGTGTTAATAGTGTAGCAGAAGGGTATTCTACAATCTCCGCGAAC
		CTAAGTATGGCTAAAGTTGAACAAGTCTTGTCCTTGGAACCACAACATGAATTGAAGTTTAGAGGTCCATTCACCGATGT
		TGTTACTACCAATTTGAAGTTGGGTAATCCAACCGATAGAAACGTTTGCTTCAAGGTTAAGACTACTGCTCCTAGAAGAT
		ACTGTGTTAGACCAAACTCCGGTATTATTGATGCTGGTGCTTCTATCAACGTTTCCGTTATGTTGCAACCATTCGATTAC
		GATCCAAACGAAAAGTCTAAGCACAAGTTCATGGTCCAATCTATGTTTGCTCCAACTGATACCTCTGATATGGAAGCTGT
		TTGGAAAGAAGCTAAGCCTGAAGATTTGATGGACTCTAAGTTGAGATGCGTTTTTGAATTGCCAGCCGAAAATGATAAGC
		CACACGATGTTGAAATCAACAAGATTATTTCTACCACCGCCTCTAAGACTGAAACTCCAATAGTTTCTAAGTCCCTGTCC
		TCTTCTTTGGATGATACCGAAGTTAAGAAAGTCATGGAAGAATGCAAGAGATTGCAGGGTGAAGTTCAAAGATTGAGGGA
		AGAAAACAAGCAGTTTAAAGAAGAGGACGGTTTGAGAATGAGAAAGACCGTTCAATCTAACTCCCCAATTTCTGCTTTGG
		CTCCAACAGGTAAAGAAGAAGGTTTAGGCGGTATGTCTAAAGGTGAAGAATTATTCACTGGTGTTGTCCCAATTTTGGTT
		GAATTAGATGGTGATGTTAATGGTCACAAATTTTCTGTCTCCGGTGAAGGTGAAGGTGATGCTACTTACGGTAAATTGAC
		CTTAAAATTTATTTGTACTACTGGTAAATTGCCAGTTCCATGGCCAACCTTAGTCACTACTTTCGGTTATGGTGTTCAAT
		GTTTTGCTAGATACCCAGATCATATGAAACAACATGACTTTTTCAAGTCTGCCATGCCAGAAGGTTATGTTCAAGAAAGA
		ACTATTTTTTTCAAAGATGACGGTAACTACAAGACCAGAGCTGAAGTCAAGTTTGAAGGTGATACCTTAGTTAATAGAAT
		CGAATTAAAAGGTATTGATTTTAAAGAAGATGGTAACATTTTAGGTCACAAATTGGAATACAACTATAACTCTCACAATG
		TTTACATCATGGCTGACAAACAAAAGAATGGTATCAAAGTTAACTTCAAAATTAGACACAACATTGAAGATGGTTCTGTT
		CAATTAGCTGACCATTATCAACAAAATACTCCAATTGGTGATGGTCCAGTCTTGTTACCAGACAACCATTACTTATCCAC
		TCAATCTAAGTTATCCAAAGATCCAAACGAAAAGAGAGACCACATGGTCTTGTTAGAATTTGTTACTGCTGCTGGTATTA
		CCCATGGTATGGATGAATTGTACAAAGGTGGTTCTACCAGATTATTGGCCTTGGTTGTTTTGTTCTTCATCGTTGGTGTT
		ATCATTGGTAAGATCGCCTTGTGATAGGGAGATTGAGGATATAGCTGTATTCTAAATATATATTTATATATGTGTGTGTT
		TTGCCCTTTCCTTCCTTTCAGTCTTTATTTTACTTTGTTTTTCTACAATCTTTTTTTATTGTTTCCTTCTGTAGCCTTTA
		CAATACTAGAACAAGGAACTAAAAGATCAGTCGAC
		Blue: SCS2 promoter and terminator
		Red: VAPB N-terminus
		Green: mGFP
		Brown: VAPB TMD
		Undelined: BamHI/SalI
		Table S1B: Oligonucleotides used in this study for cloning and genomic insertion in yeast
		Name	Sequence
		VapB.BamHI.Fwd	ACATGGATCCTCGACCATTGTTGTTCTATATACT
		VapB.SalI.Rev	ACTCGTCGACTGATCTTTTAGTTCCTTGTTCT
		VapB.Prom.HI.Fwd	CTTCTAGTTGCTGTATAGATAAGCTCTCCGA
		VapB.TEFp.HI.Rev	GATTATTCTCCTATTTAAAAAATAAAACATATAAAAAAGTTAGGAAAGTAGACATGGAGGCCCAGAATACCCTCCTTGAC
		MDM34.SacI.Fwd	ATAAGAGCTCAGAAAACTCAAGTAGTTAAAGAATGCAATG
		MDM34.XbaI.Rev	AATATCTAGATGTATGATGATATGGTGGGGGGCTATCCTC
		mGFP.Xba.Fwd	CATACTCTAGAATGTCTAAAGGTGAAGAATTATTCACTG
		mGFP.Eco.Rev	AGCTGAATTCTCACCCTATTTGTACAATTCATCCATACCATG
		YFR.Tefp.Fwd	GGTAGGCCAAATTAATGCCGAAGTATTACGTACTACGAAAGTTAAGACTAGACATGGAGGCCCAGAATACCCTCCTTGAC
		YFR.MDM34.Rev	GCTTATTGAATAGAGTGTAATCTCGCCAAACCCAGTAATAGCATCGTTTAGAGCTCAGAAAACTCAAGTAGTTAAAGAATGCAATG
		YMR.TEFp.Fwd	TGATTATCTAAGCAGCAATCCCCTTGTCCTACAAAACAGAAACTGGAAGAAGACATGGAGGCCCAGAATACCCTCCTTGAC
		YMR.GAPp.Rev	ACGCAGACCCATTCGAGGGGCTCATTGGAAACACGTAGTCGACATTAGTTGAGCTCAGTTTATCATTATCAATACTCGCCATTTC
