# Supplementary material for: A role for mitochondria–ER crosstalk in amyotrophic lateral sclerosis 8 pathogenesis
Source: Life Sci Alliance. 2025 Jan 27;8(4):e202402907. doi: 10.26508/lsa.202402907 (PMC11772500; doi:10.26508/lsa.202402907)
Supplement: Supplementary file 2 [file LSA-2024-02907_SdataF2.1.xlsx]

## Sheet: Plate 1 - Sheet1
Software Version	02:04:11
Experiment File Path:
Reader Type:	Synergy Neo
Reader Serial Number:	13072216
Reading Type	Reader
Procedure Details
Plate Type	384 WELL PLATE
Set Temperature	Setpoint 30°C
	Preheat before moving to next step
Start Kinetic	Runtime 1:30:00 (HH:MM:SS), Interval 0:02:00, 46 Reads
Shake	Linear: 0:05 (MM:SS)
	Frequency: 360 cpm (6 mm)
Read	Absorbance Endpoint
	A1..A24
	Wavelengths: 410, 620
	Read Speed: Normal, Delay: 50 msec, Measurements/Data Point: 8
End Kinetic
Plate Out/In	triton
Start Kinetic	Runtime 0:30:00 (HH:MM:SS), Interval 0:02:00, 16 Reads
Shake	Linear: 0:05 (MM:SS)
	Frequency: 360 cpm (6 mm)
Read	Absorbance Endpoint
	A1..A24
	Wavelengths: 410, 620
	Read Speed: Normal, Delay: 50 msec, Measurements/Data Point: 8
End Kinetic
410nm			WT-MPS-SUMO-HIS		P56S-MPS-SUMO-HIS		WT-MSP-SUMO-HIS +DTT		P56S-MPS-SUMO-HIS+DTT			WT-VAPB-MSP		P56S-VAPB-MSP		lyposomes only		WT-VAPB-MSP+DTT		P56S-VAPB-MSP+DTT		Liposomes only+DTT
	Time		A9	A10	A11	A12	A19	A20	A21	A22		A3	A4	A5	A6	A7	A8	A13	A14	A15	A16	A17	A18
0	00:00:06	0	0.214	0.213	0.233	0.232	0.207	0.209	0.235	0.232		0.049	0.047	0.051	0.052	0.187	0.189	0.045	0.045	0.05	0.051	0.19	0.19
2	00:02:06	2	0.212	0.211	0.236	0.233	0.202	0.206	0.232	0.229		0.049	0.048	0.051	0.052	0.186	0.188	0.045	0.045	0.05	0.05	0.189	0.19
4	00:04:06	4	0.211	0.21	0.239	0.238	0.199	0.203	0.232	0.228		0.049	0.048	0.052	0.052	0.186	0.188	0.045	0.045	0.05	0.05	0.188	0.189
6	00:06:06	6	0.21	0.208	0.244	0.243	0.201	0.201	0.232	0.229		0.049	0.047	0.052	0.052	0.185	0.187	0.045	0.045	0.05	0.05	0.188	0.188
8	00:08:06	8	0.209	0.208	0.248	0.247	0.199	0.2	0.232	0.229		0.049	0.047	0.051	0.052	0.185	0.187	0.045	0.045	0.049	0.05	0.188	0.188
10	00:10:06	10	0.209	0.208	0.254	0.252	0.198	0.199	0.233	0.229		0.049	0.047	0.052	0.052	0.185	0.187	0.045	0.044	0.049	0.05	0.187	0.188
12	00:12:06	12	0.209	0.207	0.259	0.257	0.196	0.199	0.233	0.23		0.049	0.047	0.051	0.052	0.184	0.187	0.045	0.044	0.049	0.05	0.187	0.188
14	00:14:06	14	0.208	0.207	0.264	0.263	0.195	0.199	0.234	0.231		0.049	0.047	0.052	0.052	0.184	0.186	0.045	0.045	0.049	0.049	0.187	0.188
16	00:16:06	16	0.209	0.207	0.268	0.268	0.195	0.197	0.235	0.232		0.049	0.047	0.052	0.052	0.184	0.186	0.045	0.044	0.049	0.049	0.187	0.186
18	00:18:06	18	0.208	0.207	0.273	0.273	0.194	0.196	0.236	0.233		0.049	0.047	0.052	0.052	0.184	0.186	0.045	0.045	0.049	0.049	0.187	0.188
20	00:20:06	20	0.209	0.207	0.278	0.277	0.194	0.197	0.236	0.234		0.049	0.047	0.052	0.052	0.184	0.186	0.045	0.045	0.048	0.049	0.187	0.187
22	00:22:06	22	0.208	0.207	0.283	0.281	0.192	0.196	0.238	0.235		0.049	0.047	0.052	0.052	0.184	0.186	0.045	0.045	0.048	0.049	0.186	0.19
24	00:24:06	24	0.209	0.207	0.288	0.286	0.194	0.196	0.239	0.237		0.049	0.047	0.052	0.052	0.184	0.186	0.045	0.044	0.048	0.049	0.186	0.185
26	00:26:06	26	0.209	0.207	0.292	0.29	0.194	0.197	0.24	0.238		0.049	0.047	0.052	0.052	0.184	0.186	0.045	0.045	0.048	0.049	0.187	0.185
28	00:28:06	28	0.209	0.208	0.296	0.294	0.193	0.195	0.242	0.239		0.049	0.047	0.052	0.052	0.184	0.186	0.045	0.045	0.048	0.049	0.188	0.187
30	00:30:06	30	0.209	0.208	0.301	0.298	0.192	0.195	0.244	0.241		0.049	0.048	0.052	0.052	0.184	0.186	0.046	0.045	0.048	0.049	0.191	0.185
32	00:32:06	32	0.209	0.208	0.305	0.301	0.192	0.195	0.245	0.242		0.049	0.048	0.052	0.052	0.184	0.187	0.045	0.045	0.048	0.049	0.188	0.188
34	00:34:06	34	0.21	0.209	0.309	0.305	0.191	0.195	0.246	0.244		0.049	0.047	0.052	0.052	0.184	0.186	0.046	0.045	0.048	0.049	0.186	0.19
36	00:36:06	36	0.211	0.209	0.312	0.308	0.192	0.194	0.247	0.245		0.049	0.048	0.052	0.053	0.184	0.186	0.046	0.045	0.048	0.049	0.189	0.185
38	00:38:06	38	0.211	0.21	0.316	0.311	0.193	0.195	0.249	0.246		0.049	0.048	0.052	0.053	0.184	0.186	0.045	0.045	0.048	0.049	0.186	0.187
40	00:40:06	40	0.212	0.21	0.319	0.314	0.193	0.195	0.251	0.248		0.049	0.048	0.052	0.053	0.184	0.186	0.046	0.045	0.048	0.049	0.186	0.189
42	00:42:06	42	0.212	0.211	0.322	0.317	0.192	0.193	0.251	0.249		0.05	0.048	0.052	0.053	0.184	0.186	0.046	0.045	0.048	0.049	0.185	0.191
44	00:44:06	44	0.213	0.211	0.326	0.321	0.193	0.192	0.253	0.251		0.05	0.048	0.052	0.053	0.184	0.186	0.046	0.045	0.048	0.049	0.19	0.19
46	00:46:06	46	0.212	0.211	0.331	0.324	0.192	0.192	0.254	0.252		0.049	0.048	0.052	0.053	0.184	0.186	0.046	0.045	0.048	0.049	0.186	0.188
48	00:48:06	48	0.213	0.212	0.333	0.327	0.191	0.193	0.255	0.253		0.05	0.048	0.052	0.053	0.184	0.186	0.046	0.045	0.048	0.049	0.19	0.187
50	00:50:06	50	0.214	0.213	0.334	0.33	0.191	0.194	0.257	0.255		0.05	0.048	0.052	0.053	0.184	0.186	0.046	0.045	0.048	0.049	0.187	0.187
52	00:52:06	52	0.215	0.213	0.336	0.332	0.191	0.193	0.257	0.256		0.05	0.048	0.052	0.054	0.184	0.187	0.046	0.045	0.048	0.049	0.19	0.186
54	00:54:06	54	0.215	0.214	0.34	0.335	0.191	0.193	0.259	0.257		0.05	0.048	0.052	0.054	0.184	0.187	0.046	0.045	0.048	0.049	0.188	0.187
56	00:56:06	56	0.216	0.215	0.342	0.337	0.191	0.192	0.259	0.258		0.05	0.048	0.052	0.055	0.184	0.187	0.046	0.045	0.048	0.049	0.189	0.185
58	00:58:06	58	0.217	0.215	0.345	0.34	0.191	0.192	0.26	0.26		0.051	0.049	0.052	0.057	0.184	0.187	0.046	0.045	0.048	0.05	0.191	0.185
60	01:00:06	60	0.217	0.216	0.345	0.341	0.191	0.193	0.261	0.261		0.051	0.049	0.053	0.055	0.184	0.187	0.046	0.045	0.048	0.051	0.186	0.19
62	01:02:06	62	0.218	0.216	0.346	0.344	0.192	0.194	0.263	0.262		0.051	0.049	0.052	0.056	0.184	0.187	0.046	0.045	0.049	0.049	0.191	0.185
64	01:04:06	64	0.218	0.217	0.349	0.346	0.191	0.193	0.264	0.263		0.051	0.05	0.053	0.057	0.184	0.187	0.046	0.045	0.048	0.05	0.192	0.188
66	01:06:06	66	0.218	0.217	0.35	0.347	0.192	0.193	0.265	0.264		0.051	0.05	0.052	0.058	0.183	0.187	0.046	0.045	0.048	0.052	0.19	0.189
68	01:08:06	68	0.219	0.218	0.353	0.351	0.191	0.194	0.266	0.265		0.052	0.05	0.053	0.057	0.184	0.187	0.046	0.045	0.048	0.053	0.186	0.192
70	01:10:06	70	0.22	0.219	0.355	0.353	0.19	0.195	0.268	0.266		0.054	0.051	0.053	0.059	0.183	0.187	0.046	0.045	0.048	0.053	0.188	0.186
72	01:12:06	72	0.221	0.219	0.356	0.355	0.192	0.193	0.27	0.268		0.052	0.051	0.053	0.057	0.184	0.187	0.046	0.045	0.048	0.054	0.186	0.191
74	01:14:06	74	0.221	0.22	0.358	0.357	0.191	0.193	0.269	0.268		0.051	0.05	0.053	0.057	0.184	0.187	0.046	0.045	0.048	0.054	0.192	0.186
76	01:16:06	76	0.222	0.22	0.362	0.358	0.191	0.193	0.272	0.271		0.052	0.052	0.053	0.058	0.184	0.187	0.047	0.045	0.048	0.056	0.191	0.185
78	01:18:06	78	0.222	0.221	0.36	0.361	0.191	0.193	0.272	0.272		0.054	0.052	0.054	0.058	0.184	0.187	0.046	0.045	0.049	0.058	0.191	0.186
80	01:20:06	80	0.223	0.221	0.362	0.363	0.192	0.194	0.272	0.272		0.052	0.052	0.054	0.058	0.184	0.187	0.046	0.045	0.048	0.06	0.19	0.189
82	01:22:06	82	0.224	0.222	0.363	0.363	0.191	0.195	0.273	0.273		0.052	0.051	0.055	0.059	0.184	0.187	0.047	0.045	0.049	0.06	0.191	0.186
84	01:24:06	84	0.225	0.223	0.364	0.367	0.191	0.196	0.276	0.276		0.052	0.053	0.057	0.056	0.184	0.187	0.047	0.045	0.049	0.058	0.187	0.192
86	01:26:06	86	0.225	0.224	0.367	0.368	0.191	0.194	0.276	0.274		0.052	0.054	0.055	0.06	0.184	0.187	0.047	0.045	0.05	0.057	0.19	0.19
88	01:28:06	88	0.226	0.225	0.367	0.371	0.192	0.194	0.278	0.279		0.054	0.054	0.055	0.06	0.184	0.187	0.047	0.046	0.052	0.058	0.19	0.185
90	01:30:06	90	0.227	0.226	0.368	0.374	0.191	0.194	0.278	0.278		0.053	0.052	0.055	0.059	0.184	0.187	0.049	0.048	0.052	0.059	0.191	0.191
410
	Time		E9	E10	E11	E12	E19	E20	E21	E22
	00:00:06
	00:02:06
	00:04:06
	00:06:06
	00:08:06
	00:10:06
	00:12:06
	00:14:06
	00:16:06
	00:18:06
	00:20:06
	00:22:06
	00:24:06
	00:26:06
	00:28:06
	00:30:06
	00:32:06
	00:34:06
	00:36:06
	00:38:06
	00:40:06
	00:42:06
	00:44:06
	00:46:06
	00:48:06
	00:50:06
	00:52:06
	00:54:06
	00:56:06
	00:58:06
	01:00:06
	01:02:06
	01:04:06
	01:06:06
	01:08:06
	01:10:06
	01:12:06
	01:14:06
	01:16:06
	01:18:06
	01:20:06
	01:22:06
	01:24:06
	01:26:06
	01:28:06
	01:30:06
	01:41:11
	01:43:11
	01:45:11
	01:47:11
	01:49:11
	01:51:11
	01:53:11
	01:55:11
	01:57:11
	01:59:11
	02:01:11
	02:03:11
	02:05:11
	02:07:11
	02:09:11
	02:11:11
410
	Time		I9	I10	I11	I12	I19	I20	I21	I22
	00:00:06
	00:02:06
	00:04:06
	00:06:06
	00:08:06
	00:10:06
	00:12:06
	00:14:06
	00:16:06
	00:18:06
	00:20:06
	00:22:06
	00:24:06
	00:26:06
	00:28:06
	00:30:06
	00:32:06
	00:34:06
	00:36:06
	00:38:06
	00:40:06
	00:42:06
	00:44:06
	00:46:06
	00:48:06
	00:50:06
	00:52:06
	00:54:06
	00:56:06
	00:58:06
	01:00:06
	01:02:06
	01:04:06
	01:06:06
	01:08:06
	01:10:06
	01:12:06
	01:14:06
	01:16:06
	01:18:06
	01:20:06
	01:22:06
	01:24:06
	01:26:06
	01:28:06
	01:30:06
	01:41:11
	01:43:11
	01:45:11
	01:47:11
	01:49:11
	01:51:11
	01:53:11
	01:55:11
	01:57:11
	01:59:11
	02:01:11
	02:03:11
	02:05:11
	02:07:11
	02:09:11
	02:11:11
410
	Time		M9	M10	M11	M12	M19	M20	M21	M22
	00:00:06
	00:02:06
	00:04:06
	00:06:06
	00:08:06
	00:10:06
	00:12:06
	00:14:06
	00:16:06
	00:18:06
	00:20:06
	00:22:06
	00:24:06
	00:26:06
	00:28:06
	00:30:06
	00:32:06
	00:34:06
	00:36:06
	00:38:06
	00:40:06
	00:42:06
	00:44:06
	00:46:06
	00:48:06
	00:50:06
	00:52:06
	00:54:06
	00:56:06
	00:58:06
	01:00:06
	01:02:06
	01:04:06
	01:06:06
	01:08:06
	01:10:06
	01:12:06
	01:14:06
	01:16:06
	01:18:06
	01:20:06
	01:22:06
	01:24:06
	01:26:06
	01:28:06
	01:30:06
	01:41:11
	01:43:11
	01:45:11
	01:47:11
	01:49:11
	01:51:11
	01:53:11
	01:55:11
	01:57:11
	01:59:11
	02:01:11
	02:03:11
	02:05:11
	02:07:11
	02:09:11
	02:11:11
620
	Time		A9	A10	A11	A12	A19	A20	A21	A22
	00:00:12		0.093	0.093	0.1	0.1	0.091	0.092	0.103	0.099
	00:02:12		0.093	0.092	0.102	0.101	0.089	0.091	0.102	0.098
	00:04:12		0.092	0.092	0.103	0.103	0.089	0.09	0.103	0.098
	00:06:12		0.092	0.091	0.105	0.105	0.09	0.089	0.102	0.098
	00:08:12		0.092	0.091	0.107	0.105	0.09	0.09	0.102	0.099
	00:10:12		0.092	0.091	0.109	0.107	0.088	0.088	0.103	0.099
	00:12:12		0.092	0.091	0.111	0.109	0.087	0.089	0.103	0.099
	00:14:12		0.092	0.091	0.112	0.112	0.087	0.089	0.103	0.099
	00:16:12		0.092	0.091	0.114	0.114	0.087	0.088	0.104	0.1
	00:18:12		0.092	0.092	0.116	0.115	0.087	0.088	0.104	0.1
	00:20:12		0.092	0.091	0.118	0.117	0.087	0.088	0.104	0.101
	00:22:12		0.092	0.092	0.12	0.119	0.086	0.087	0.105	0.101
	00:24:12		0.092	0.092	0.122	0.121	0.087	0.088	0.105	0.102
	00:26:12		0.093	0.092	0.124	0.122	0.087	0.088	0.106	0.102
	00:28:12		0.093	0.092	0.126	0.124	0.087	0.087	0.106	0.102
	00:30:12		0.093	0.092	0.127	0.125	0.087	0.088	0.107	0.103
	00:32:12		0.093	0.092	0.129	0.126	0.086	0.087	0.107	0.103
	00:34:12		0.093	0.093	0.13	0.128	0.086	0.087	0.108	0.104
	00:36:12		0.094	0.093	0.131	0.129	0.087	0.087	0.108	0.104
	00:38:12		0.094	0.093	0.133	0.13	0.087	0.088	0.109	0.105
	00:40:12		0.094	0.093	0.135	0.131	0.086	0.087	0.109	0.106
	00:42:12		0.094	0.093	0.135	0.133	0.087	0.087	0.109	0.106
	00:44:12		0.094	0.094	0.139	0.134	0.087	0.086	0.11	0.107
	00:46:12		0.094	0.094	0.14	0.135	0.086	0.086	0.11	0.107
	00:48:12		0.095	0.095	0.139	0.136	0.086	0.087	0.111	0.108
	00:50:12		0.095	0.095	0.141	0.138	0.086	0.087	0.111	0.108
	00:52:12		0.095	0.095	0.142	0.139	0.086	0.086	0.111	0.108
	00:54:12		0.095	0.095	0.143	0.14	0.087	0.086	0.112	0.109
	00:56:12		0.096	0.096	0.145	0.141	0.086	0.086	0.112	0.11
	00:58:12		0.096	0.096	0.143	0.142	0.086	0.087	0.112	0.11
	01:00:12		0.096	0.096	0.146	0.143	0.086	0.086	0.113	0.11
	01:02:12		0.097	0.097	0.146	0.143	0.087	0.087	0.113	0.11
	01:04:12		0.097	0.097	0.147	0.144	0.087	0.086	0.113	0.111
	01:06:12		0.097	0.097	0.146	0.145	0.086	0.087	0.114	0.112
	01:08:12		0.098	0.097	0.149	0.147	0.086	0.088	0.115	0.112
	01:10:12		0.098	0.097	0.149	0.147	0.086	0.087	0.115	0.112
	01:12:12		0.098	0.098	0.15	0.148	0.087	0.086	0.115	0.113
	01:14:12		0.098	0.098	0.151	0.149	0.086	0.086	0.117	0.114
	01:16:12		0.099	0.099	0.149	0.15	0.087	0.087	0.116	0.113
	01:18:12		0.099	0.099	0.149	0.15	0.086	0.087	0.116	0.116
	01:20:12		0.1	0.099	0.151	0.152	0.087	0.088	0.116	0.114
	01:22:12		0.1	0.1	0.151	0.154	0.087	0.087	0.118	0.117
	01:24:12		0.101	0.1	0.152	0.154	0.086	0.088	0.117	0.117
	01:26:12		0.1	0.101	0.151	0.155	0.086	0.087	0.12	0.119
	01:28:12		0.101	0.101	0.153	0.156	0.088	0.087	0.119	0.119
	01:30:12		0.102	0.102	0.153	0.158	0.087	0.088	0.12	0.117
	01:41:17		0.118	0.098	0.141	0.155	0.091	0.084	0.114	0.111
	01:43:17		0.11	0.092	0.141	0.153	0.088	0.077	0.117	0.113
	01:45:17		0.106	0.09	0.143	0.153	0.089	0.074	0.119	0.112
	01:47:17		0.106	0.087	0.144	0.158	0.081	0.072	0.118	0.111
	01:49:17		0.1	0.085	0.147	0.157	0.084	0.071	0.118	0.114
	01:51:17		0.097	0.083	0.15	0.157	0.079	0.071	0.121	0.113
	01:53:17		0.096	0.083	0.152	0.158	0.078	0.07	0.123	0.114
	01:55:17		0.092	0.081	0.158	0.16	0.079	0.074	0.131	0.111
	01:57:17		0.091	0.078	0.163	0.161	0.08	0.067	0.132	0.115
	01:59:17		0.091	0.077	0.165	0.165	0.076	0.065	0.127	0.119
	02:01:17		0.09	0.078	0.167	0.168	0.077	0.067	0.133	0.119
	02:03:17		0.084	0.076	0.166	0.168	0.076	0.065	0.132	0.116
	02:05:17		0.083	0.075	0.169	0.17	0.078	0.066	0.134	0.117
	02:07:17		0.077	0.068	0.166	0.17	0.077	0.063	0.133	0.117
	02:09:17		0.071	0.063	0.17	0.173	0.066	0.057	0.127	0.115
	02:11:17		0.07	0.063	0.171	0.175	0.065	0.053	0.124	0.113
620
	Time		E9	E10	E11	E12	E19	E20	E21	E22
	00:00:12
	00:02:12
	00:04:12
	00:06:12
	00:08:12
	00:10:12
	00:12:12
	00:14:12
	00:16:12
	00:18:12
	00:20:12
	00:22:12
	00:24:12
	00:26:12
	00:28:12
	00:30:12
	00:32:12
	00:34:12
	00:36:12
	00:38:12
	00:40:12
	00:42:12
	00:44:12
	00:46:12
	00:48:12
	00:50:12
	00:52:12
	00:54:12
	00:56:12
	00:58:12
	01:00:12
	01:02:12
	01:04:12
	01:06:12
	01:08:12
	01:10:12
	01:12:12
	01:14:12
	01:16:12
	01:18:12
	01:20:12
	01:22:12
	01:24:12
	01:26:12
	01:28:12
	01:30:12
	01:41:17
	01:43:17
	01:45:17
	01:47:17
	01:49:17
	01:51:17
	01:53:17
	01:55:17
	01:57:17
	01:59:17
	02:01:17
	02:03:17
	02:05:17
	02:07:17
	02:09:17
	02:11:17
620
	Time		I9	I10	I11	I12	I19	I20	I21	I22
	00:00:12
	00:02:12
	00:04:12
	00:06:12
	00:08:12
	00:10:12
	00:12:12
	00:14:12
	00:16:12
	00:18:12
	00:20:12
	00:22:12
	00:24:12
	00:26:12
	00:28:12
	00:30:12
	00:32:12
	00:34:12
	00:36:12
	00:38:12
	00:40:12
	00:42:12
	00:44:12
	00:46:12
	00:48:12
	00:50:12
	00:52:12
	00:54:12
	00:56:12
	00:58:12
	01:00:12
	01:02:12
	01:04:12
	01:06:12
	01:08:12
	01:10:12
	01:12:12
	01:14:12
	01:16:12
	01:18:12
	01:20:12
	01:22:12
	01:24:12
	01:26:12
	01:28:12
	01:30:12
	01:41:17
	01:43:17
	01:45:17
	01:47:17
	01:49:17
	01:51:17
	01:53:17
	01:55:17
	01:57:17
	01:59:17
	02:01:17
	02:03:17
	02:05:17
	02:07:17
	02:09:17
	02:11:17
620
	Time		M9	M10	M11	M12	M19	M20	M21	M22
	00:00:12
	00:02:12
	00:04:12
	00:06:12
	00:08:12
	00:10:12
	00:12:12
	00:14:12
	00:16:12
	00:18:12
	00:20:12
	00:22:12
	00:24:12
	00:26:12
	00:28:12
	00:30:12
	00:32:12
	00:34:12
	00:36:12
	00:38:12
	00:40:12
	00:42:12
	00:44:12
	00:46:12
	00:48:12
	00:50:12
	00:52:12
	00:54:12
	00:56:12
	00:58:12
	01:00:12
	01:02:12
	01:04:12
	01:06:12
	01:08:12
	01:10:12
	01:12:12
	01:14:12
	01:16:12
	01:18:12
	01:20:12
	01:22:12
	01:24:12
	01:26:12
	01:28:12
	01:30:12
	01:41:17
	01:43:17
	01:45:17
	01:47:17
	01:49:17
	01:51:17
	01:53:17
	01:55:17
	01:57:17
	01:59:17
	02:01:17
	02:03:17
	02:05:17
	02:07:17
	02:09:17
	02:11:17
Results
			10	11	12	13	20	21	22	23
	A		-18.15	-11.7	-6.55	1.4	-6.95	-7.35	-7.1	0.15
			1	1	1	1	1	1	1	1
			01:42:11	01:42:11	02:02:11	01:54:11	02:10:11	02:08:11	02:10:11	00:41:06
			01:42:00	01:52:09	?????	01:47:45	01:52:50	02:10:50	02:07:05	00:42:46
			-3.7	3	2.45	-3.5	-3.65	3.8	2.2	0.35
			1	1	1	1	1	1	1	1
			02:06:17	01:54:17	01:46:17	01:42:17	01:56:17	01:54:17	01:58:17	01:56:17
			02:00:33	01:35:57	01:23:51	01:46:22	01:50:23	01:48:01	01:50:14	01:56:26
	B		?????	?????	?????	?????	?????	?????	?????	?????
			?????	?????	?????	?????	?????	?????	?????	?????
			?????	?????	?????	?????	?????	?????	?????	?????
			?????	?????	?????	?????	?????	?????	?????	?????
			?????	?????	?????	?????	?????	?????	?????	?????
			?????	?????	?????	?????	?????	?????	?????	?????
			?????	?????	?????	?????	?????	?????	?????	?????
			?????	?????	?????	?????	?????	?????	?????	?????
	C		?????	?????	?????	?????	?????	?????	?????	?????
			?????	?????	?????	?????	?????	?????	?????	?????
			?????	?????	?????	?????	?????	?????	?????	?????
			?????	?????	?????	?????	?????	?????	?????	?????
			?????	?????	?????	?????	?????	?????	?????	?????
			?????	?????	?????	?????	?????	?????	?????	?????
			?????	?????	?????	?????	?????	?????	?????	?????
			?????	?????	?????	?????	?????	?????	?????	?????
	D		?????	?????	?????	?????	?????	?????	?????	?????
			?????	?????	?????	?????	?????	?????	?????	?????
			?????	?????	?????	?????	?????	?????	?????	?????
			?????	?????	?????	?????	?????	?????	?????	?????
			?????	?????	?????	?????	?????	?????	?????	?????
			?????	?????	?????	?????	?????	?????	?????	?????
			?????	?????	?????	?????	?????	?????	?????	?????
			?????	?????	?????	?????	?????	?????	?????	?????
	E		?????	?????	?????	?????	?????	?????	?????	?????
			?????	?????	?????	?????	?????	?????	?????	?????
			?????	?????	?????	?????	?????	?????	?????	?????
			?????	?????	?????	?????	?????	?????	?????	?????
			?????	?????	?????	?????	?????	?????	?????	?????
			?????	?????	?????	?????	?????	?????	?????	?????
			?????	?????	?????	?????	?????	?????	?????	?????
			?????	?????	?????	?????	?????	?????	?????	?????
	F		?????	?????	?????	?????	?????	?????	?????	?????
			?????	?????	?????	?????	?????	?????	?????	?????
			?????	?????	?????	?????	?????	?????	?????	?????
			?????	?????	?????	?????	?????	?????	?????	?????
			?????	?????	?????	?????	?????	?????	?????	?????
			?????	?????	?????	?????	?????	?????	?????	?????
			?????	?????	?????	?????	?????	?????	?????	?????
			?????	?????	?????	?????	?????	?????	?????	?????
	G		?????	?????	?????	?????	?????	?????	?????	?????
			?????	?????	?????	?????	?????	?????	?????	?????
			?????	?????	?????	?????	?????	?????	?????	?????
			?????	?????	?????	?????	?????	?????	?????	?????
			?????	?????	?????	?????	?????	?????	?????	?????
			?????	?????	?????	?????	?????	?????	?????	?????
			?????	?????	?????	?????	?????	?????	?????	?????
			?????	?????	?????	?????	?????	?????	?????	?????
	H		?????	?????	?????	?????	?????	?????	?????	?????
			?????	?????	?????	?????	?????	?????	?????	?????
			?????	?????	?????	?????	?????	?????	?????	?????
			?????	?????	?????	?????	?????	?????	?????	?????
			?????	?????	?????	?????	?????	?????	?????	?????
			?????	?????	?????	?????	?????	?????	?????	?????
			?????	?????	?????	?????	?????	?????	?????	?????
			?????	?????	?????	?????	?????	?????	?????	?????
	I		?????	?????	?????	?????	?????	?????	?????	?????
			?????	?????	?????	?????	?????	?????	?????	?????
			?????	?????	?????	?????	?????	?????	?????	?????
			?????	?????	?????	?????	?????	?????	?????	?????
			?????	?????	?????	?????	?????	?????	?????	?????
			?????	?????	?????	?????	?????	?????	?????	?????
			?????	?????	?????	?????	?????	?????	?????	?????
			?????	?????	?????	?????	?????	?????	?????	?????
	J		?????	?????	?????	?????	?????	?????	?????	?????
			?????	?????	?????	?????	?????	?????	?????	?????
			?????	?????	?????	?????	?????	?????	?????	?????
			?????	?????	?????	?????	?????	?????	?????	?????
			?????	?????	?????	?????	?????	?????	?????	?????
			?????	?????	?????	?????	?????	?????	?????	?????
			?????	?????	?????	?????	?????	?????	?????	?????
			?????	?????	?????	?????	?????	?????	?????	?????
	K		?????	?????	?????	?????	?????	?????	?????	?????
			?????	?????	?????	?????	?????	?????	?????	?????
			?????	?????	?????	?????	?????	?????	?????	?????
			?????	?????	?????	?????	?????	?????	?????	?????
			?????	?????	?????	?????	?????	?????	?????	?????
			?????	?????	?????	?????	?????	?????	?????	?????
			?????	?????	?????	?????	?????	?????	?????	?????
			?????	?????	?????	?????	?????	?????	?????	?????
	L		?????	?????	?????	?????	?????	?????	?????	?????
			?????	?????	?????	?????	?????	?????	?????	?????
			?????	?????	?????	?????	?????	?????	?????	?????
			?????	?????	?????	?????	?????	?????	?????	?????
			?????	?????	?????	?????	?????	?????	?????	?????
			?????	?????	?????	?????	?????	?????	?????	?????
			?????	?????	?????	?????	?????	?????	?????	?????
			?????	?????	?????	?????	?????	?????	?????	?????
	M		?????	?????	?????	?????	?????	?????	?????	?????
			?????	?????	?????	?????	?????	?????	?????	?????
			?????	?????	?????	?????	?????	?????	?????	?????
			?????	?????	?????	?????	?????	?????	?????	?????
			?????	?????	?????	?????	?????	?????	?????	?????
			?????	?????	?????	?????	?????	?????	?????	?????
			?????	?????	?????	?????	?????	?????	?????	?????
			?????	?????	?????	?????	?????	?????	?????	?????
	N		?????	?????	?????	?????	?????	?????	?????	?????
			?????	?????	?????	?????	?????	?????	?????	?????
			?????	?????	?????	?????	?????	?????	?????	?????
			?????	?????	?????	?????	?????	?????	?????	?????
			?????	?????	?????	?????	?????	?????	?????	?????
			?????	?????	?????	?????	?????	?????	?????	?????
			?????	?????	?????	?????	?????	?????	?????	?????
			?????	?????	?????	?????	?????	?????	?????	?????
	O		?????	?????	?????	?????	?????	?????	?????	?????
			?????	?????	?????	?????	?????	?????	?????	?????
			?????	?????	?????	?????	?????	?????	?????	?????
			?????	?????	?????	?????	?????	?????	?????	?????
			?????	?????	?????	?????	?????	?????	?????	?????
			?????	?????	?????	?????	?????	?????	?????	?????
			?????	?????	?????	?????	?????	?????	?????	?????
			?????	?????	?????	?????	?????	?????	?????	?????
	P		?????	?????	?????	?????	?????	?????	?????	?????
			?????	?????	?????	?????	?????	?????	?????	?????
			?????	?????	?????	?????	?????	?????	?????	?????
			?????	?????	?????	?????	?????	?????	?????	?????
			?????	?????	?????	?????	?????	?????	?????	?????
			?????	?????	?????	?????	?????	?????	?????	?????
			?????	?????	?????	?????	?????	?????	?????	?????
			?????	?????	?????	?????	?????	?????	?????	?????
