# Supplementary material for: A role for mitochondria–ER crosstalk in amyotrophic lateral sclerosis 8 pathogenesis
Source: Life Sci Alliance. 2025 Jan 27;8(4):e202402907. doi: 10.26508/lsa.202402907 (PMC11772500; doi:10.26508/lsa.202402907)
Supplement: Supplementary file 5 [file LSA-2024-02907_SdataF4.2.xlsx]

## Sheet: Fig.4C
% of cells forming aggregates respect to total
	WT	B6	B1
	5.66	21.66	29.49
	9.09	18.75	42.19
	7.77	23	34.34
	10	15.18	30.44
	5.4	23	45.4
	11.76	21	38.29
mean	8.28	20.4317	36.6917
SD	2.49575	3.01438	6.40467

## Sheet: Fig.4D
% of cells forming aggregates respect to total
	CTRL	VAPA KD
	39.02	55.92
	37.5	59
	25.97	59.41
	33.61	60.87
	31.62	51.92
	50.98	64.66
	55	64.52
mean	39.1	59.4714
SD	10.4483	4.55024
