# Supplementary material for: A role for mitochondria–ER crosstalk in amyotrophic lateral sclerosis 8 pathogenesis
Source: Life Sci Alliance. 2025 Jan 27;8(4):e202402907. doi: 10.26508/lsa.202402907 (PMC11772500; doi:10.26508/lsa.202402907)
Supplement: Supplementary file 6 [file LSA-2024-02907_SdataF5.xlsx]

## Sheet: Fig 5B
% of cells forming inclusions respect to total
	gluc dep	gal dep	gal dep+AA	2-DOG	NaN3
	51.6	3.3	92	8.7	100
	61.2	13.5	100	8.9	100
	55	1	95.2	6.5	100
Mean	55.9333	5.93333	95.7333	8.03333	100
SD	3.97436	5.43221	3.28769	1.0873	0

## Sheet: Fig 5D
ATP levels as % respect to time 0
	Experiment1							Experiment2							Experiment3
		0	5	20	40	60			0	5	20	40	60			0	5	20	40	60
	0.2% gluc	100	110	89.6	90	96.5		0.2 Gluc	100	51.5007	81.9383	66.5599	73.8138		0.2 Gluc	100	74	77	64	74
	Gluc dep	100	3.6	12	15.4	16.3		Gluc dep	100	31.3637	56.0005	66.5599	68.8812		Gluc dep	100	12	24	22	30
	Gal dep	100	48	86	76	72		Gal dep	100	67	75	55	61		Gal dep	100	75	48	44	48
	Gal dep+AA	100	11.5	10.1	8	8		Gal dep+AA	100	8	10	9	9		Gal dep+AA	100	10	8	8	10
	NaN3	100	17.2	14.8	14.2	13.4		NaN3	100	2.86444	7.19359	8.20915	6.49721		NaN3	100	9	9	9	9
	2-DOG	100	3.9	8	9.6	7.3		2-DOG	100	3.74071	7.25162	7.54178	7.62883		2-DOG	100	9	9	5	8
		0	5	20	40	60
MEAN	0.2% gluc	100	78.5002	82.8461	73.52	81.4379
	Gluc dep	100	15.6546	30.6668	34.6533	38.3937
	Gal dep	100	63.3333	69.6667	58.3333	60.3333
	Gal dep+AA	100	9.83333	9.36667	8.33333	9
	NaN3	100	9.68815	10.3312	10.4697	9.6324
	2-DOG	100	5.5469	8.08387	7.38059	7.64294
SEM	0.2% gluc	0	20.8654	4.48933	10.1324	9.22382
	Gluc dep	0	10.0679	16.0833	19.6776	19.2878
	Gal dep	0	9.80646	13.8263	11.4964	8.4951
	Gal dep+AA	0	1.24164	0.837655	0.408248	0.707107
	NaN3	0	5.08587	2.81011	2.30137	2.47104
	2-DOG	0	2.11533	0.620274	1.62934	0.247638
