# Supplementary material for: A role for mitochondria–ER crosstalk in amyotrophic lateral sclerosis 8 pathogenesis
Source: Life Sci Alliance. 2025 Jan 27;8(4):e202402907. doi: 10.26508/lsa.202402907 (PMC11772500; doi:10.26508/lsa.202402907)
Supplement: Supplementary file 7 [file LSA-2024-02907_SdataF6.xlsx]

## Sheet: Fig 6A
% of cells forming inclusions respect to total
	WT	mdm34	mdm10	mmm1	dnm1	fzo1	num1	atg32	rtg3	atg1	hsp104	ssa1
	35	6.9	28.6	11.2	37.1	25.5	100	34.2	24.7	38	35.6	32
	23	16.1	14	7	27.6	27.5	100	37.1	29.6	35.2	42.3	45.2
	42.2	16	14	15.9	36.9	27.7	100	40.3	29.4	35.5	25.3	31.3
mean	33.4	13	18.8667	11.3667	33.8667	26.9	100	37.2	27.9	36.2333	34.4	36.1667
SD	9.69948	5.28299	8.42931	4.45234	5.42801	1.21655	0	3.05123	2.77308	1.53731	8.56329	7.83092

## Sheet: Fig 6D
% of cells forming inclusions respect to total
	WT	mdm34	num1	num1/mdm34
	32	10.6	100	53.8
	41	11.6	100	55.5
	47.9	13.6	100	54.2
Mean	40.3	11.9333	100	54.5
SD	7.97308	1.52753	0	0.888819
