# Supplementary material for: A role for mitochondria–ER crosstalk in amyotrophic lateral sclerosis 8 pathogenesis
Source: Life Sci Alliance. 2025 Jan 27;8(4):e202402907. doi: 10.26508/lsa.202402907 (PMC11772500; doi:10.26508/lsa.202402907)
Supplement: Supplementary file 8 [file LSA-2024-02907_SdataF7.xlsx]

## Sheet: Fig 7B
PTPIP51 levels as ratio respect to control
	WT	B6	B1
Non-targeting	1	1	1
	1	1	1
	1	1	1
PTPIP51KD	0.0589	0.1047	0.0822
	0.097	0.162	0.101
	0.046	0.088	0.056
mean	0.0673	0.118233	0.0797333

## Sheet: Fig 7C
% of cells forming aggregates respect to total
	WT	B6	B1
Non-targeting	1	1	1
	1	1	1
	1	1	1
		1
PTPIP51KD	0.518519	0.478261	0.784141
	0.5	0.466667	0.666667
	0.404762	0.809524	0.702272
		0.372093
mean	0.474427	0.531636	0.717693
