# Supplementary material for: A role for mitochondria–ER crosstalk in amyotrophic lateral sclerosis 8 pathogenesis
Source: Life Sci Alliance. 2025 Jan 27;8(4):e202402907. doi: 10.26508/lsa.202402907 (PMC11772500; doi:10.26508/lsa.202402907)
Supplement: Supplementary file 9 [file LSA-2024-02907_TableS2.xlsx]

## Sheet: Sheet1
		Table S2: Yeast plasmids
		Name	Use
		pRS41N	Cloning, nourseothricin (NAT) resistance
		pRS41K	Cloning, kanamycin (KAN) resistance
		pRS41H	Cloning, hygromycin (HYG) resistance
		pFA6a-link-yomRuby2-Kan	RUBY tagging
		p404-MTS-Cherry-GFP1-10	Cherry targeted to mitochondria
		pRS41N-Gap-Cyc	Cloning under GAPDH promoter, CYC terminator, nourseothricin (NAT) resistance
