# Supplementary material for: A role for mitochondria–ER crosstalk in amyotrophic lateral sclerosis 8 pathogenesis
Source: Life Sci Alliance. 2025 Jan 27;8(4):e202402907. doi: 10.26508/lsa.202402907 (PMC11772500; doi:10.26508/lsa.202402907)
Supplement: Supplementary file 10 [file LSA-2024-02907_TableS3.xlsx]

## Sheet: Sheet1
		Table S3: S. cerevisiae strains used in this study
		Name	Genotype
		BY4741	MAT a, his3Δ1 leu2Δ0 met15Δ0 ura3Δ0
		BY4742	MAT α, his3Δ1 leu2Δ0 met15Δ0 ura3Δ0
		Δmmm1	BY4741; MATa; ura3Δ0; leu2Δ0; his3Δ1; met15Δ0; YLL006w::kanMX4*
		Δmdm10	BY4741; MATa; ura3Δ0; leu2Δ0; his3Δ1; met15Δ0; YAL010c::kanMX4
		Δmdm34	BY4741; MATa; ura3Δ0; leu2Δ0; his3Δ1; met15Δ0; YGL219c::kanMX4
		Δnum1	BY4742; MATα; ura3Δ0; leu2Δ0; his3Δ1; lys2Δ0; YDR150w::kanMX4
		Δdnm1	BY4741; MATa; ura3Δ0; leu2Δ0; his3Δ1; met15Δ0; YLL001w::kanMX4
		Δfzo1	BY4742; MATα; ura3Δ0; leu2Δ0; his3Δ1; lys2Δ0; YBR179c::kanMX4
		Δatg1	BY4741; MATa; ura3Δ0; leu2Δ0; his3Δ1; met15Δ0; YGL180w::kanMX4
		Δatg32	BY4741; MATa; ura3Δ0; leu2Δ0; his3Δ1; met15Δ0; YIL146c::kanMX4
		Δrtg3	BY4741; Mat a; his3Δ1; leu2Δ0; met15Δ0; ura3Δ0; YBL103c::kanMX4
		Δhsp104	BY4742; MATα; ura3Δ0; leu2Δ0; his3Δ1; lys2Δ0; YLL026w::kanMX4
		Δssa1	BY4741; MATa; ura3Δ0; leu2Δ0; his3Δ1; met15Δ0; YAL005c::kanMX4
		Δire1	BY4741; MATa; ura3Δ0; leu2Δ0; his3Δ1; met15Δ0; YHR079c::kanMX4
		WT-VAPB-mGFP	BY4742; MATα; ura3Δ0; leu2Δ0; his3Δ1; lys2Δ0; scs2Δ::WT-VAPB-mGFP-NAT**
		P56S-VAPB-mGFP	BY4742; MATα; ura3Δ0; leu2Δ0; his3Δ1; lys2Δ0; scs2Δ::P56S-VAPB-mGFP-NAT**
		WT-VAPB-RUBY	BY4742; MATα; ura3Δ0; leu2Δ0; his3Δ1; lys2Δ0; scs2Δ::WT-VAPB-RUBY-HYG**
		P56S-VAPB-RUBY	BY4742; MATα; ura3Δ0; leu2Δ0; his3Δ1; lys2Δ0; scs2Δ::P56S-VAPB-RUBY-HYG**
		WT-VAPB	BY4742; MATα; ura3Δ0; leu2Δ0; his3Δ1; lys2Δ0; scs2Δ::WT-VAPB-NAT**
		P56S-VAPB	BY4742; MATα; ura3Δ0; leu2Δ0; his3Δ1; lys2Δ0; scs2Δ::P56S-VAPB-NAT**
		MDM34-mGFP	BY4742; MATα; ura3Δ0; leu2Δ0; his3Δ1; lys2Δ0; YFR058CΔ::MDM34-mGFP-NAT
		MTS-CHERRY	BY4742; MATα; ura3Δ0; leu2Δ0; his3Δ1; lys2Δ0; YMR028CΔ::MTS-Cherry-KAN
		MDM34-mGFP/MTS-Cherry	BY4742; MATα; ura3Δ0; leu2Δ0; his3Δ1; lys2Δ0; YFR058C::MDM34-mGFP-NAT; YMR028CΔ::MTSCherry-KAN
		num1/MDM34-mGFP	BY4742; MATα; ura3Δ0; leu2Δ0; his3Δ1; lys2Δ0; YDR150w::kanMX4; YFR058CΔ::MDM34-mGFP-NAT
		MTS-mGFP	BY4741; MATa; ura3Δ0; leu2Δ0; his3Δ1; met15Δ; MTS-mGFP-NAT
		* deletion mutants expressing P56S-VAPB-mGFP were created by homologous recombination of the amplicon in each strain (see Methods).
		**strains with KAN or HYG resistance instead of NAT and in a BY4741 background were also created.
